# Supplementary material for: A new species of Pancorius Simon, 1902 (Araneae, Salticidae) from Guizhou, China
Source: Biodivers Data J. 2022 Jul 7;10:e87620. doi: 10.3897/BDJ.10.e87620 (PMC9848507; doi:10.3897/BDJ.10.e87620)
Supplement: XML Treatment for Pancorius lui [file BDJ.10.e87620-treatment1.xml]

<!DOCTYPE tp:taxon-treatment
  PUBLIC "-//TaxonX//DTD Taxonomic Treatment Publishing DTD v0 20100105//EN" "tax-treatment-NSO.dtd">
<tp:taxon-treatment xmlns:tp="http://www.plazi.org/taxpub"><tp:treatment-meta><mixed-citation publication-type="journal"><person-group><name><surname>Gan</surname><given-names>Jiahui</given-names></name><name><surname>Mi</surname><given-names>Xiaoqi</given-names></name><name><surname>Wang</surname><given-names>Cheng</given-names></name></person-group><article-title>A new species of <italic><tp:taxon-name><tp:taxon-name-part taxon-name-part-type="genus" reg="Pancorius">Pancorius</tp:taxon-name-part></tp:taxon-name></italic> Simon, 1902 (<tp:taxon-name><tp:taxon-name-part taxon-name-part-type="order">Araneae</tp:taxon-name-part></tp:taxon-name>, <tp:taxon-name><tp:taxon-name-part taxon-name-part-type="family">Salticidae</tp:taxon-name-part></tp:taxon-name>) from Guizhou, China</article-title><source>Biodivers Data J</source><day>07</day><month>07</month><year>2022</year><volume>10</volume><pub-id pub-id-type="doi">10.3897/BDJ.10.e87620</pub-id></mixed-citation></tp:treatment-meta><tp:nomenclature><tp:taxon-name>
            <object-id xmlns:xlink="http://www.w3.org/1999/xlink" content-type="arpha" xlink:type="simple">BB7E8A32-96D5-5DEB-9A62-6CBFB3BBF639</object-id>
            <tp:taxon-name-part taxon-name-part-type="genus">Pancorius</tp:taxon-name-part>
            <tp:taxon-name-part taxon-name-part-type="species">lui</tp:taxon-name-part>
            <object-id xmlns:xlink="http://www.w3.org/1999/xlink" content-type="zoobank" xlink:type="simple" object-id-type="ZooBank">5DC16EFA-8D11-4DD1-9BFB-BA8E52DB4539</object-id>
          </tp:taxon-name><tp:taxon-authority>Gan, Mi &amp; Wang, 2022</tp:taxon-authority><tp:taxon-status xmlns:xlink="http://www.w3.org/1999/xlink" xlink:type="simple">sp. n.</tp:taxon-status></tp:nomenclature><tp:treatment-sec sec-type="materials"><title>Materials</title><list list-type="alpha-lower" list-content="occurrences"><list-item><p><bold>Type status:</bold> <named-content xmlns:xlink="http://www.w3.org/1999/xlink" content-type="dwc:typeStatus" xlink:type="simple">Holotype</named-content>. <bold>Occurrence:</bold> individualCount: <named-content xmlns:xlink="http://www.w3.org/1999/xlink" content-type="dwc:individualCount" xlink:type="simple">1</named-content>; sex: <named-content xmlns:xlink="http://www.w3.org/1999/xlink" content-type="dwc:sex" xlink:type="simple">male</named-content>; <bold>Taxon:</bold> scientificName: <named-content xmlns:xlink="http://www.w3.org/1999/xlink" content-type="dwc:scientificName" xlink:type="simple"><italic><tp:taxon-name><tp:taxon-name-part taxon-name-part-type="genus" reg="Pancorius">Pancorius</tp:taxon-name-part><tp:taxon-name-part taxon-name-part-type="species" reg="lui">lui</tp:taxon-name-part></tp:taxon-name></italic> sp. nov.</named-content>; order: <named-content xmlns:xlink="http://www.w3.org/1999/xlink" content-type="dwc:order" xlink:type="simple"><tp:taxon-name><tp:taxon-name-part taxon-name-part-type="order">Araneae</tp:taxon-name-part></tp:taxon-name></named-content>; family: <named-content xmlns:xlink="http://www.w3.org/1999/xlink" content-type="dwc:family" xlink:type="simple"><tp:taxon-name><tp:taxon-name-part taxon-name-part-type="family">Salticidae</tp:taxon-name-part></tp:taxon-name></named-content>; genus: <named-content xmlns:xlink="http://www.w3.org/1999/xlink" content-type="dwc:genus" xlink:type="simple"><tp:taxon-name><tp:taxon-name-part taxon-name-part-type="genus">Pancorius</tp:taxon-name-part></tp:taxon-name></named-content>; <bold>Location:</bold> continent: <named-content xmlns:xlink="http://www.w3.org/1999/xlink" content-type="dwc:continent" xlink:type="simple">Asian</named-content>; country: <named-content xmlns:xlink="http://www.w3.org/1999/xlink" content-type="dwc:country" xlink:type="simple">China</named-content>; countryCode: <named-content xmlns:xlink="http://www.w3.org/1999/xlink" content-type="dwc:countryCode" xlink:type="simple">CHN</named-content>; stateProvince: <named-content xmlns:xlink="http://www.w3.org/1999/xlink" content-type="dwc:stateProvince" xlink:type="simple">Guizhou</named-content>; county: <named-content xmlns:xlink="http://www.w3.org/1999/xlink" content-type="dwc:county" xlink:type="simple">Shibing</named-content>; locality: <named-content xmlns:xlink="http://www.w3.org/1999/xlink" content-type="dwc:locality" xlink:type="simple">Yuntaishan Scenic Area</named-content>; verbatimElevation: <named-content xmlns:xlink="http://www.w3.org/1999/xlink" content-type="dwc:verbatimElevation" xlink:type="simple">900-1000 m</named-content>; decimalLatitude: <named-content xmlns:xlink="http://www.w3.org/1999/xlink" content-type="dwc:decimalLatitude" xlink:type="simple">27.13367</named-content>; decimalLongitude: <named-content xmlns:xlink="http://www.w3.org/1999/xlink" content-type="dwc:decimalLongitude" xlink:type="simple">108.10883</named-content>; <bold>Identification:</bold> identifiedBy: <named-content xmlns:xlink="http://www.w3.org/1999/xlink" content-type="dwc:identifiedBy" xlink:type="simple">Cheng Wang</named-content>; <bold>Event:</bold> year: <named-content xmlns:xlink="http://www.w3.org/1999/xlink" content-type="dwc:year" xlink:type="simple">2015</named-content>; month: <named-content xmlns:xlink="http://www.w3.org/1999/xlink" content-type="dwc:month" xlink:type="simple">7</named-content>; day: <named-content xmlns:xlink="http://www.w3.org/1999/xlink" content-type="dwc:day" xlink:type="simple">30</named-content></p></list-item><list-item><p><bold>Type status:</bold> <named-content xmlns:xlink="http://www.w3.org/1999/xlink" content-type="dwc:typeStatus" xlink:type="simple">Paratype</named-content>. <bold>Occurrence:</bold> individualCount: <named-content xmlns:xlink="http://www.w3.org/1999/xlink" content-type="dwc:individualCount" xlink:type="simple">11</named-content>; sex: <named-content xmlns:xlink="http://www.w3.org/1999/xlink" content-type="dwc:sex" xlink:type="simple">7 males, 4 females</named-content>; <bold>Taxon:</bold> scientificName: <named-content xmlns:xlink="http://www.w3.org/1999/xlink" content-type="dwc:scientificName" xlink:type="simple"><italic><tp:taxon-name><tp:taxon-name-part taxon-name-part-type="genus" reg="Pancorius">Pancorius</tp:taxon-name-part><tp:taxon-name-part taxon-name-part-type="species" reg="lui">lui</tp:taxon-name-part></tp:taxon-name></italic> sp. nov.</named-content>; order: <named-content xmlns:xlink="http://www.w3.org/1999/xlink" content-type="dwc:order" xlink:type="simple"><tp:taxon-name><tp:taxon-name-part taxon-name-part-type="order">Araneae</tp:taxon-name-part></tp:taxon-name></named-content>; family: <named-content xmlns:xlink="http://www.w3.org/1999/xlink" content-type="dwc:family" xlink:type="simple"><tp:taxon-name><tp:taxon-name-part taxon-name-part-type="family">Salticidae</tp:taxon-name-part></tp:taxon-name></named-content>; genus: <named-content xmlns:xlink="http://www.w3.org/1999/xlink" content-type="dwc:genus" xlink:type="simple"><tp:taxon-name><tp:taxon-name-part taxon-name-part-type="genus">Pancorius</tp:taxon-name-part></tp:taxon-name></named-content>; <bold>Location:</bold> continent: <named-content xmlns:xlink="http://www.w3.org/1999/xlink" content-type="dwc:continent" xlink:type="simple">Asian</named-content>; country: <named-content xmlns:xlink="http://www.w3.org/1999/xlink" content-type="dwc:country" xlink:type="simple">China</named-content>; countryCode: <named-content xmlns:xlink="http://www.w3.org/1999/xlink" content-type="dwc:countryCode" xlink:type="simple">CHN</named-content>; stateProvince: <named-content xmlns:xlink="http://www.w3.org/1999/xlink" content-type="dwc:stateProvince" xlink:type="simple">Guizhou</named-content>; county: <named-content xmlns:xlink="http://www.w3.org/1999/xlink" content-type="dwc:county" xlink:type="simple">Shibing</named-content>; locality: <named-content xmlns:xlink="http://www.w3.org/1999/xlink" content-type="dwc:locality" xlink:type="simple">Yuntaishan Scenic Area</named-content>; verbatimElevation: <named-content xmlns:xlink="http://www.w3.org/1999/xlink" content-type="dwc:verbatimElevation" xlink:type="simple">900-1000 m</named-content>; decimalLatitude: <named-content xmlns:xlink="http://www.w3.org/1999/xlink" content-type="dwc:decimalLatitude" xlink:type="simple">27.13367</named-content>; decimalLongitude: <named-content xmlns:xlink="http://www.w3.org/1999/xlink" content-type="dwc:decimalLongitude" xlink:type="simple">108.108833</named-content>; <bold>Identification:</bold> identifiedBy: <named-content xmlns:xlink="http://www.w3.org/1999/xlink" content-type="dwc:identifiedBy" xlink:type="simple">Cheng Wang</named-content>; <bold>Event:</bold> year: <named-content xmlns:xlink="http://www.w3.org/1999/xlink" content-type="dwc:year" xlink:type="simple">2015</named-content>; month: <named-content xmlns:xlink="http://www.w3.org/1999/xlink" content-type="dwc:month" xlink:type="simple">7</named-content>; day: <named-content xmlns:xlink="http://www.w3.org/1999/xlink" content-type="dwc:day" xlink:type="simple">30</named-content></p></list-item></list></tp:treatment-sec><tp:treatment-sec sec-type="Description"><title>Description</title><p>Male (Fig. <xref ref-type="fig" rid="F7962027">1</xref>, Fig. <xref ref-type="fig" rid="F7910943">2</xref>C, D, F and G). Total length 7.89. Carapace 4.01 long, 3.16 wide. Abdomen 3.96 long, 2.36 wide. Eye sizes and interdistances: AME 0.89, ALE 0.53, PLE 0.49, AERW 2.89, PERW 2.71, EFL 1.78. Legs measurements: I 9.93 (3.01, 3.90, 2.01, 1.01), II 9.06 (2.90, 3.50, 1.65, 1.01), III 10.16 (3.30, 3.50, 2.35, 1.01), IV 10.32 (3.20, 3.50, 2.61, 1.01). Carapace red-brown to dark brown, cephalic region bearing a longitudinal, broad, blue-violet band of hairs centrally and a red-brown irregular area anteriorly on thorax, covered with dense, pale and golden hairs. Fovea dark, longitudinal. Chelicerae dark brown, with 2 promarginal and 1 retromarginal teeth. Endites paler than chelicerae, with pale antero-inner margins. Labium somewhat linguiform. Sternum about 1.5 times longer than wide, covered with dark hairs. Legs pale yellow to dark, spinose. Abdomen oval, dorsum brown, mottled, with a pair of longitudinal, marginal stripes and an irregular, anteromedially located yellow patch, followed by three sub-triangular patches and two transverse streaks, covered with dark thin hairs; venter pale yellow laterally, with a broad dark brown patch bearing a pair of dotted lines centrally.</p><p>Palp (Fig. <xref ref-type="fig" rid="F7962027">1</xref>A–D): tibia short, wider than long; RTA about 1.5 times longer than tibia length, broadened anteromedially, strongly sclerotised at distal half, with two small, triangular sub-apical processes in retrolateral view; bulb swollen, with tapered posterior lobe extending downwards in ventral view; embolus flat, strongly sclerotised, originating from the antero-prolateral portion of bulb, curved medially and tapering at distal half to a pointed tip directed towards about 1 o’clock position, with small, lamellar flange medially.</p><p>Female (Fig. <xref ref-type="fig" rid="F7910943">2</xref>A, B and E). Total length 9.01. Carapace 4.14 long, 3.29 wide. Abdomen 4.62 long, 3.10 wide. Eye sizes and inter-distances: AME 0.95, ALE 0.55, PLE 0.49, AERW 2.91, PERW 2.81, EFL 1.81. Legs measurements: I 8.55 (2.50, 3.25, 1.95, 0.85), II 7.66 (2.40, 3.01, 1.40, 0.85), III 9.15. (2.85, 3.30, 2.15, 0.85), IV 9.50 (3.00, 3.30, 2.35, 0.85). Habitus (Fig. <xref ref-type="fig" rid="F7910943">2</xref>E) similar to that of male, except darker in colour and lacking blue-violet band of hairs centrally on cephalic region.</p><p>Epigyne (Fig. <xref ref-type="fig" rid="F7910943">2</xref>A and B): wider than long, with large, sub-trapeziform atrium having a narrow median septum; copulatory opening slit-shaped, separated from each other; copulatory duct very short, thick, connected to the posterior chamber of spermatheca; spermatheca divided into two oval chambers; fertilisation duct originating from the antero-inner edge of anterior chamber of spermatheca, anterolaterally extending.</p></tp:treatment-sec><tp:treatment-sec sec-type="Diagnosis"><title>Diagnosis</title><p>The male of this new species closely resembles that of <italic><tp:taxon-name><tp:taxon-name-part taxon-name-part-type="genus" reg="Pancorius">Pancorius</tp:taxon-name-part><tp:taxon-name-part taxon-name-part-type="species" reg="submontanus">submontanus</tp:taxon-name-part></tp:taxon-name></italic> Prószyński, 1992 from India and Japan in having similar palpal structure, but differs in the RTA, which is longer than the tibia and acutely narrowed distally in retrolateral view (Fig. <xref ref-type="fig" rid="F7962027">1</xref>B) (vs. about half the tibia length and tapered in <italic><tp:taxon-name><tp:taxon-name-part taxon-name-part-type="genus" reg="Pancorius">P.</tp:taxon-name-part><tp:taxon-name-part taxon-name-part-type="species" reg="submontanus">submontanus</tp:taxon-name-part></tp:taxon-name></italic>; <xref ref-type="bibr" rid="B7917882">Prószyński 1992</xref>: fig. 117). The female of this species can be distinguished from its congeners by lacking a distinct epigynal hood and having a median septum (see <xref ref-type="bibr" rid="B7917900">Metzner 2022</xref>). The male of this new species also somewhat resembles that of <italic><tp:taxon-name><tp:taxon-name-part taxon-name-part-type="genus" reg="Evarcha">Evarcha</tp:taxon-name-part><tp:taxon-name-part taxon-name-part-type="species" reg="lata">lata</tp:taxon-name-part></tp:taxon-name></italic> Kanesharatnam &amp; Benjamin, 2021 from Sri Lanka in having flat embolus and similarity-shaped RTA, but differs in the short palpal tibia, swollen bulb and the presence of triangular sub-apical processes of RTA (Figs. 1A–D) (vs. much longer palpal tibia, flat bulb and lacking sub-apical process of RTA in <italic><tp:taxon-name><tp:taxon-name-part taxon-name-part-type="genus" reg="Evarcha">E.</tp:taxon-name-part><tp:taxon-name-part taxon-name-part-type="species" reg="lata">lata</tp:taxon-name-part></tp:taxon-name></italic>; <xref ref-type="bibr" rid="B7917855">Kanesharatnam and Benjamin 2021</xref>: figs. 15e, f and 17c–e).</p></tp:treatment-sec><tp:treatment-sec sec-type="Etymology"><title>Etymology</title><p>The specific epithet is a patronym, after Mr. Qianle Lu (Shenzhen, China) who helped us in collecting numerous specimens of jumping spiders; noun in genitive case.</p></tp:treatment-sec><tp:treatment-sec sec-type="Distribution"><title>Distribution</title><p>Known only from the type locality in Guizhou, China (Fig. <xref ref-type="fig" rid="F7910947">3</xref>).</p></tp:treatment-sec><tp:treatment-sec sec-type="Taxon discussion"><title>Taxon discussion</title><p>The generic placement is due to the presence of a series of similar features with other <italic><tp:taxon-name><tp:taxon-name-part taxon-name-part-type="genus" reg="Pancorius">Pancorius</tp:taxon-name-part></tp:taxon-name></italic> species, such as the band of hairs centrally on eye field, the embolic flange, the slit-shaped copulatory opening and the two-chambered spermatheca. However, this species lacks an epigynal hood and possesses a median septum, which are in contrast with what has been documented in the congeners. Therefore, the generic position of this species may need further confirmation.</p></tp:treatment-sec><tp:treatment-sec><!--Section generated to contain objects referenced in tp:taxon-treatment.--><fig id="F7962027" position="float" orientation="portrait"><object-id xmlns:xlink="http://www.w3.org/1999/xlink" content-type="arpha" xlink:type="simple">EDCE126F-48A1-57E4-A2DB-9FAD735161D0</object-id><object-id xmlns:xlink="http://www.w3.org/1999/xlink" content-type="doi" xlink:type="simple">10.3897/BDJ.10.e87620.figure1</object-id><label>Figure 1.</label><caption><p>Male palp of <italic><tp:taxon-name><tp:taxon-name-part taxon-name-part-type="genus" reg="Pancorius">Pancorius</tp:taxon-name-part><tp:taxon-name-part taxon-name-part-type="species" reg="lui">lui</tp:taxon-name-part></tp:taxon-name></italic> sp. nov., holotype. <bold>A</bold> prolateral; <bold>B</bold> retrolateral; <bold>C</bold> ventral; <bold>D</bold> dorsal. Scale bars: 0.2. Abbreviations：<bold>E</bold> embolus; <bold>EF</bold> embolic flange; <bold>PL</bold> posterior lobe; <bold>RTA</bold> retrolateral tibial apophysis; <bold>SD</bold> sperm duct.</p></caption><graphic xmlns:xlink="http://www.w3.org/1999/xlink" xlink:href="bdj-10-e87620-g001.jpg" position="float" id="oo_706339.jpg" orientation="portrait" xlink:type="simple"><uri content-type="original_file" xlink:type="simple">https://binary.pensoft.net/fig/706339</uri></graphic></fig><fig id="F7910943" position="float" orientation="portrait"><object-id xmlns:xlink="http://www.w3.org/1999/xlink" content-type="arpha" xlink:type="simple">5E59CEAE-CB1D-57CA-848D-9B92241BB7F2</object-id><object-id xmlns:xlink="http://www.w3.org/1999/xlink" content-type="doi" xlink:type="simple">10.3897/BDJ.10.e87620.figure2</object-id><label>Figure 2.</label><caption><p><italic><tp:taxon-name><tp:taxon-name-part taxon-name-part-type="genus" reg="Pancorius">Pancorius</tp:taxon-name-part><tp:taxon-name-part taxon-name-part-type="species" reg="lui">lui</tp:taxon-name-part></tp:taxon-name></italic> sp. nov., female paratype and male holotype. <bold>A</bold> epigyne, ventral; <bold>B</bold> vulva, dorsal; <bold>C</bold> male habitus, dorsal; <bold>D</bold> ditto, ventral; <bold>E</bold> female habitus, dorsal; <bold>F</bold> male carapace, frontal; <bold>G</bold> male chelicera, posterior. Scale bars: A, B, G (0.2); C–F (1). Abbreviations: <bold>AS</bold> anterior chamber of spermatheca; <bold>CD</bold> copulatory duct; <bold>CO</bold> copulatory opening; <bold>FD</bold> fertilisation duct; <bold>MS</bold> median septum; <bold>PS</bold> posterior chamber of spermatheca.</p></caption><graphic xmlns:xlink="http://www.w3.org/1999/xlink" xlink:href="bdj-10-e87620-g002.jpg" position="float" id="oo_693021.jpg" orientation="portrait" xlink:type="simple"><uri content-type="original_file" xlink:type="simple">https://binary.pensoft.net/fig/693021</uri></graphic></fig><fig id="F7910947" position="float" orientation="portrait"><object-id xmlns:xlink="http://www.w3.org/1999/xlink" content-type="arpha" xlink:type="simple">B3827B10-A11A-587F-806F-95C33E9DE907</object-id><object-id xmlns:xlink="http://www.w3.org/1999/xlink" content-type="doi" xlink:type="simple">10.3897/BDJ.10.e87620.figure3</object-id><label>Figure 3.</label><caption><p>The type locality of <italic><tp:taxon-name><tp:taxon-name-part taxon-name-part-type="genus" reg="Pancorius">Pancorius</tp:taxon-name-part><tp:taxon-name-part taxon-name-part-type="species" reg="lui">lui</tp:taxon-name-part></tp:taxon-name></italic> sp. nov.</p></caption><graphic xmlns:xlink="http://www.w3.org/1999/xlink" xlink:href="bdj-10-e87620-g003.jpg" position="float" id="oo_693022.jpg" orientation="portrait" xlink:type="simple"><uri content-type="original_file" xlink:type="simple">https://binary.pensoft.net/fig/693022</uri></graphic></fig></tp:treatment-sec><ref-list><ref id="B7917882"><element-citation xmlns:xlink="http://www.w3.org/1999/xlink" publication-type="article" xlink:type="simple"><person-group person-group-type="author"><name name-style="western"><surname>Prószyński</surname><given-names>J.</given-names></name></person-group><year>1992</year><article-title><tp:taxon-name><tp:taxon-name-part taxon-name-part-type="family">Salticidae</tp:taxon-name-part></tp:taxon-name> (<tp:taxon-name><tp:taxon-name-part taxon-name-part-type="order">Araneae</tp:taxon-name-part></tp:taxon-name>) of India in the collection of the Hungarian National Natural History Museum in Budapest</article-title><source>Annales Zoologici, Warszawa</source><volume>44</volume><fpage>165</fpage><lpage>277</lpage></element-citation></ref><ref id="B7917900"><element-citation xmlns:xlink="http://www.w3.org/1999/xlink" publication-type="website" xlink:type="simple"><person-group person-group-type="author"><name name-style="western"><surname>Metzner</surname><given-names>H.</given-names></name></person-group><article-title>Jumping spiders (Arachnida: Araneae: Salticidae) of the world</article-title><uri xlink:type="simple">https://www.jumping-spiders.com</uri><date-in-citation content-type="access-date">2022-06-03T00:00:00+03:00</date-in-citation></element-citation></ref><ref id="B7917855"><element-citation xmlns:xlink="http://www.w3.org/1999/xlink" publication-type="article" xlink:type="simple"><person-group person-group-type="author"><name name-style="western"><surname>Kanesharatnam</surname><given-names>N.</given-names></name><name name-style="western"><surname>Benjamin</surname><given-names>SP.</given-names></name></person-group><year>2021</year><article-title>Phylogenetic relationships and systematics of the jumping spider genus <italic><tp:taxon-name><tp:taxon-name-part taxon-name-part-type="genus" reg="Colopsus">Colopsus</tp:taxon-name-part></tp:taxon-name></italic> with the description of eight new species from Sri Lanka (<tp:taxon-name><tp:taxon-name-part taxon-name-part-type="order">Araneae</tp:taxon-name-part></tp:taxon-name>: <tp:taxon-name><tp:taxon-name-part taxon-name-part-type="family">Salticidae</tp:taxon-name-part></tp:taxon-name>)</article-title><source>Journal of Natural History</source><volume>54</volume><issue>43-44</issue><fpage>2763</fpage><lpage>2814</lpage><pub-id pub-id-type="doi">10.1080/00222933.2020.1869335</pub-id></element-citation></ref></ref-list></tp:taxon-treatment>
